# Supplementary material for: Comparison of the Effects of High Pressure Processing, Pasteurization and High Temperature Short Time on the Physicochemical Attributes, Nutritional Quality, Aroma Profile and Sensory Characteristics of Passion Fruit Purée
Source: Foods. 2022 Feb 22;11(5):632. doi: 10.3390/foods11050632 (PMC8909329; doi:10.3390/foods11050632)
Supplement: Supplementary file 1 [file foods-11-00632-s001.zip]

Archive with 1 entries (1 files):
- foods-1536992-supplementary.pdf
